# Supplementary material for: Utilization of Torrefied and Non-Torrefied Short Rotation Willow in Wood–Plastic Composites
Source: Polymers (Basel). 2023 Oct 5;15(19):3997. doi: 10.3390/polym15193997 (PMC10575387; doi:10.3390/polym15193997)
Supplement: Supplementary file 1 [file polymers-15-03997-s001.zip]

Archive with 1 entries (1 files):
- polymers-2616202-supplementary.pdf
